# Supplementary material for: Quality of Life Scores Remained Different among the Genotypic Groups of Patients with Suspected Hemochromatosis, Even after Treatment Period
Source: Genes (Basel). 2022 Jan 10;13(1):118. doi: 10.3390/genes13010118 (PMC8774363; doi:10.3390/genes13010118)
Supplement: Supplementary file 1 [file genes-13-00118-s001.zip]

Archive with 1 entries (1 files):
- genes-1515792-suplementary.pdf
